# Supplementary material for: Ocean currents break up a tabular iceberg
Source: Sci Adv. 2022 Oct 19;8(42):eabq6974. doi: 10.1126/sciadv.abq6974 (PMC9581483; doi:10.1126/sciadv.abq6974)
Supplement: Supplementary file 2 — Movie S1 [file sciadv.abq6974_movie_s1.zip]

Archive with 1 entries (1 files):
- sciadv.abq6974_movie_s1.mp4
